# Supplementary material for: Selection of Primer–Template Sequences That Bind with Enhanced Affinity to Vaccinia Virus E9 DNA Polymerase
Source: Viruses. 2022 Feb 10;14(2):369. doi: 10.3390/v14020369 (PMC8880465; doi:10.3390/v14020369)
Supplement: Supplementary file 1 [file viruses-14-00369-s001.zip]

Archive with 1 entries (1 files):
- viruses-1493525-supplementary.pdf
